# Supplementary material for: A dataset of four probiotic Bifidobacterium strains genome assemblies
Source: Data Brief. 2020 Dec 31;34:106710. doi: 10.1016/j.dib.2020.106710 (PMC7807135; doi:10.1016/j.dib.2020.106710)
Supplement: Supplementary file 1 [file mmc1.xlsx]

## Sheet: fix-b.distances
Supplementary table S1. Genomic distance between type complete genomes of Bifidobacterium genus and studied genomes
	GCF_002715865.1	GCF_900637095.1	GCF_001025155.1	GCF_014898155.1	Ac-1784	GCF_001025175.1	GCF_900637335.1	GCF_001025215.1	Ac-1245	GCF_014898175.1	GCF_000737865.1	GCF_001042595.1	GCF_000706765.1	Ac-1635	GCF_000260715.1	Ac-1579	GCF_001263395.1	GCF_001042615.1	GCF_002706665.1	GCF_000010425.1	GCF_000020425.1	GCF_001025195.1	GCF_001042635.1
GCF_002715865.1	0	0.212189	0.21213	0.216026	0.214592	0.214254	0.210739	0.219402	0.214216	0.213779	0.18344	0.21728	0.183441	0.215597	0.218742	0.211779	0.197903	0.197788	0.216774	0.211197	0.200901	0.217783	0.210342
GCF_900637095.1	0.212189	0	0.181222	0.176895	0.010022	0.158229	0.159367	0.17443	0.176823	0.17719	0.206076	0.183732	0.204359	0.165664	0.201326	0.0105928	0.203651	0.177245	0.195779	0.178374	0.162653	0.176658	0.159978
GCF_001025155.1	0.21213	0.181222	0	0.182272	0.181854	0.176163	0.171558	0.15747	0.149123	0.180793	0.214743	0.174193	0.216181	0.173405	0.204438	0.180483	0.212772	0.157028	0.202579	0.150678	0.172894	0.152302	0.180573
GCF_014898155.1	0.216026	0.176895	0.182272	0	0.176164	0.182224	0.177246	0.19241	0.185344	0.0623511	0.211842	0.192807	0.216225	0.179213	0.200735	0.176204	0.211458	0.195065	0.1976	0.18425	0.177939	0.19152	0.176039
Ac-1784	0.214592	0.010022	0.181854	0.176164	0	0.161912	0.164028	0.173813	0.177264	0.176011	0.205985	0.185663	0.204743	0.166287	0.201978	0.00924875	0.206023	0.183813	0.197135	0.176703	0.144775	0.174517	0.159994
GCF_001025175.1	0.214254	0.158229	0.176163	0.182224	0.161912	0	0.120578	0.166763	0.185004	0.180162	0.210838	0.186684	0.210241	0.124571	0.205943	0.158959	0.213739	0.147049	0.202077	0.181425	0.107073	0.178376	0.171557
GCF_900637335.1	0.210739	0.159367	0.171558	0.177246	0.164028	0.120578	0	0.175016	0.174892	0.177305	0.212318	0.188428	0.215075	0.00869039	0.205757	0.16176	0.210955	0.175682	0.199363	0.169173	0.0428767	0.172372	0.163707
GCF_001025215.1	0.219402	0.17443	0.15747	0.19241	0.173813	0.166763	0.175016	0	0.144986	0.189909	0.213048	0.164796	0.212474	0.18298	0.205498	0.168702	0.215533	0.0745078	0.20144	0.147414	0.169537	0.075009	0.185878
Ac-1245	0.214216	0.176823	0.149123	0.185344	0.177264	0.185004	0.174892	0.144986	0	0.186219	0.216859	0.160938	0.21554	0.177142	0.199913	0.179282	0.210141	0.141371	0.192121	0.0120711	0.177793	0.137763	0.178126
GCF_014898175.1	0.213779	0.17719	0.180793	0.0623511	0.176011	0.180162	0.177305	0.189909	0.186219	0	0.21389	0.190676	0.215695	0.177395	0.200118	0.175559	0.213288	0.194385	0.195275	0.183584	0.175983	0.192112	0.172799
GCF_000737865.1	0.18344	0.206076	0.214743	0.211842	0.205985	0.210838	0.212318	0.213048	0.216859	0.21389	0	0.215721	0.0180682	0.212129	0.218276	0.205642	0.199443	0.214109	0.218518	0.210144	0.207902	0.21693	0.21157
GCF_001042595.1	0.21728	0.183732	0.174193	0.192807	0.185663	0.186684	0.188428	0.164796	0.160938	0.190676	0.215721	0	0.212817	0.189679	0.201462	0.183327	0.218865	0.162529	0.201741	0.159882	0.187629	0.161677	0.186717
GCF_000706765.1	0.183441	0.204359	0.216181	0.216225	0.204743	0.210241	0.215075	0.212474	0.21554	0.215695	0.0180682	0.212817	0	0.214768	0.217153	0.20636	0.200008	0.218319	0.219449	0.206606	0.207116	0.216732	0.214087
Ac-1635	0.215597	0.165664	0.173405	0.179213	0.166287	0.124571	0.00869039	0.18298	0.177142	0.177395	0.212129	0.189679	0.214768	0	0.20475	0.165325	0.210094	0.185121	0.198152	0.176614	0.0418077	0.184315	0.163935
GCF_000260715.1	0.218742	0.201326	0.204438	0.200735	0.201978	0.205943	0.205757	0.205498	0.199913	0.200118	0.218276	0.201462	0.217153	0.20475	0	0.20255	0.217499	0.204745	0.177153	0.198903	0.20426	0.206941	0.200062
Ac-1579	0.211779	0.0105928	0.180483	0.176204	0.00924875	0.158959	0.16176	0.168702	0.179282	0.175559	0.205642	0.183327	0.20636	0.165325	0.20255	0	0.206534	0.173896	0.195759	0.179083	0.166845	0.17867	0.1589
GCF_001263395.1	0.197903	0.203651	0.212772	0.211458	0.206023	0.213739	0.210955	0.215533	0.210141	0.213288	0.199443	0.218865	0.200008	0.210094	0.217499	0.206534	0	0.212779	0.213437	0.211099	0.209296	0.211715	0.208449
GCF_001042615.1	0.197788	0.177245	0.157028	0.195065	0.183813	0.147049	0.175682	0.0745078	0.141371	0.194385	0.214109	0.162529	0.218319	0.185121	0.204745	0.173896	0.212779	0	0.205106	0.139753	0.154169	0.0319348	0.19007
GCF_002706665.1	0.216774	0.195779	0.202579	0.1976	0.197135	0.202077	0.199363	0.20144	0.192121	0.195275	0.218518	0.201741	0.219449	0.198152	0.177153	0.195759	0.213437	0.205106	0	0.19528	0.198724	0.203352	0.192255
GCF_000010425.1	0.211197	0.178374	0.150678	0.18425	0.176703	0.181425	0.169173	0.147414	0.0120711	0.183584	0.210144	0.159882	0.206606	0.176614	0.198903	0.179083	0.211099	0.139753	0.19528	0	0.175723	0.138873	0.176426
GCF_000020425.1	0.200901	0.162653	0.172894	0.177939	0.144775	0.107073	0.0428767	0.169537	0.177793	0.175983	0.207902	0.187629	0.207116	0.0418077	0.20426	0.166845	0.209296	0.154169	0.198724	0.175723	0	0.179435	0.161817
GCF_001025195.1	0.217783	0.176658	0.152302	0.19152	0.174517	0.178376	0.172372	0.075009	0.137763	0.192112	0.21693	0.161677	0.216732	0.184315	0.206941	0.17867	0.211715	0.0319348	0.203352	0.138873	0.179435	0	0.186555
GCF_001042635.1	0.210342	0.159978	0.180573	0.176039	0.159994	0.171557	0.163707	0.185878	0.178126	0.172799	0.21157	0.186717	0.214087	0.163935	0.200062	0.1589	0.208449	0.19007	0.192255	0.176426	0.161817	0.186555	0
