# Supplementary material for: A dataset of four probiotic Bifidobacterium strains genome assemblies
Source: Data Brief. 2020 Dec 31;34:106710. doi: 10.1016/j.dib.2020.106710 (PMC7807135; doi:10.1016/j.dib.2020.106710)
Supplement: Supplementary file 2 [file mmc2.xlsx]

## Sheet: Sheet1
Supplementary table S2. Singleton protein coding genes in newly sequenced genomes of Bifidobacteria
Strain	Locus tag	Predicted function	Viral homologs (sequence identity, query alignment coverage)	Sequence
Ac-1245	GPVLNQ_01060	hypothetical protein	hypothetical protein BBP_0966 [Bifidobacterium phage Bbif-1] (99.14%, 76%)	MDWISYGLEGLTALFTGGAMAWNFAYRSRPKWQPYVVECGYGNPPCLLVKIVNVGNGAATDVHATATHSPETPYGSRRKGFNSLVATGGCVYARIKVKESETEENGHKYLHYTPPEGASVTITWRQQPFIGHGKTKTWPLSKIPHDFSQGD
Ac-1245	GPVLNQ_01920	two-component sensor histidine kinase	hypothetical protein [Streptococcus phage phi-SgaBSJ27_rum] (22.82%, 70%)	MPLSFVIARYFAYAFAAVATAWLASFMALSAAINAGFVYEASWGPANAREVAEGLARDGVCGQQDVPTAYRYLILNEDGYVLMTDLEGTRLEDATEMTRAALAADPGTVEIEGGGSGLTYAAFPLKGGGACALVSEYLPQWVSRDLAGLLPNPQNFMLVGAAAGSALALALVARRASRVISRKMAPLAEAAGRVGAGELDFAVGSTNVREVNDVLAAMDAMRASLAESLEARWAAERGQREQMASLAHDLKTPLTVLRANADFVAEELEDEKDADLAAAARDIAGSVERLDGYVRLLIEASRGSGGAERAPMRPAELCEQVLAEAAQIARARGVTLDAVTGPAVAGAPEAPLDRTALARAAANLVANAAEHARSRVAVSCDVEGGHLVIEVADDGPGFS…
Ac-1245	GPVLNQ_01930	DNA-binding response regulator	LuxR family two-component transcriptional response regulator [Streptococcus phage phi-SsuZKB4_rum] (38.60%, 99%)	MARILAVDDERAILDALARVLGRDGHEVVRAVDPTAVPGMDLSRFDLVLCDVMMPGLDGFELVRQIRPDFDGPIVFLTARVAEEDAVAGYGLGADDYVRKPFGAAELRAKVAAHLRRERRPRSHALSFGEVRIDLGARGLAVGGEAVPLTPTEYAICEYLARHPGQVMSRAQIREAVLGWESDADDAAISMQVSRARRKLSEAGADPIATVWGMGYKWQL
Ac-1245	GPVLNQ_01940	hypothetical protein	-	MRRKPLAAVLALLSAALVLGGNALLDAGWGSALRSIADRVLPNPEITMWAPAPEPGSHASSYADATGAGANYVYLVDAADDRGNVRELQLIFFGRESNGEGWLEIEARGGSGVRYRSCDAAEAPAAARVALDR
Ac-1245	GPVLNQ_01950	hypothetical protein	-	MAVTRLSDPTPRMTLSRALLSETLRLARSPLAVVHLVCGLAAGLACGEYFSIARWDPALGADAYVQFLGALMPLMSAIVCGLAVDEERAAGRLANLTAVPSRGRAVAAKLLALAALGAGALAVALGVFGAVLAVAGRLPLGPAPLAAAWAGIVLGSLPLYALGLGVALRLGRNAAIGAGAAGMLLAFFSVGGLAHGLMTGELTGALATPLSWVPLAWPARLGSLGVEAFIDAARAAGPLLTTALAGLVLALAAAAVLLAWFCRFEDGRADA
Ac-1245	GPVLNQ_01960	hypothetical protein	-	MTGEKGGLLAGLRAEALKSRHAAPVRLAVLMALPLPLLGAMPYRGVQIFSAWNYWYALFLPVALSLVVACVARADARTRMRGLLGLGFPLRRAWWAKALWCLALCTLSNLVVFGIYLAGSAFSSQGLTVAGTLTMLLCALVNTVTAAWMIPAGLFLTARLGMLAGIFCPLAAQLVGGFAWSLMPLPQLFPPSASMVIPTSFIPVLPSGEPLAADMALGGALAADGMLTLAGLAVCALAFAALTAAGAAWFARSEER
Ac-1245	GPVLNQ_01990	hypothetical protein	-	MSAHHWREGEQPVTTGGHSCTYATESIIPRYLAYLATAQDFQISKRKAAKGAKVIEVAPVDLARVEIPAPSIATQRKVVDILDRFDSLTASLTDGLPAEIEARRQQYEYYRDRLLDFPRKAGDTSSMFCILDIGSMST
Ac-1245	GPVLNQ_02010	MATE family efflux transporter	-	MSIPPLISMFLQYSYNLIDSAFVARLSENALIAVSLAFPITTLMNAASIWIGVGVNVLIAGYLGQKKQDDANTTVTHGLLLAFGIGALLNLLALLIMKPYFRAFTNNEEIYQLSIAYMSVCSFMQIPNMVHIAIQKMIQATGNMVAPMCFQIAGVIVNFVFDPILIFGIGVFPDMGIRGAAVATVAGYSLSMILAFALLLGKKQKVQVKIKGFHLQKQMIRRIFAFGLPSFIMNALSSFIVTFVNLFLVAYSDTAIAFFGAYFKVQQLIVMTVNGLIQGCLPVMRFNYGAGNSERLHSAFRYGTALVTGMMILGTLAVILFPAQILELFTASETMRSFGISAMRIMAASYLFCGLSTMISTYFQATEKVGSSMAIQLCRQMLFLAPALWCLDRLFHLNG…
Ac-1245	GPVLNQ_02020	hypothetical protein	-	MFRDRKHLAAFYSSDPEYLRDAAAENGEINYWEWGIELIRPARSLKLWLTLQTLVTDQISDMVTHGIDLAQQTESMLRNQPEWEVVTPTQLAIVKFCYAPQGLTPPATG
Ac-1245	GPVLNQ_02120	hypothetical protein	-	MQSEIDQLGIKQVKTGNYIGPTDAEGFLMIANPFASASISVFAMVSPNGMADSAGRVFSAFVWDVTPERMRLRIRREDTNKWIDKQAVRVQWVAFR
Ac-1245	GPVLNQ_08440	hypothetical protein	-	MQAGKSQRSVLALVITCALILGFGIPLISLVGVDSAEGTEVSAASDVATVSAENSLQNGSF
Ac-1245	GPVLNQ_10340	hypothetical protein	-	MFISPERLDDPDFIDRANRTYLFGMFAEECGANGDMAREGRVPMARLYVQGVPAVRDLDVLVWNPDEGAPAFGDNPTLVVDRPPKGPDHIGSLHLGMGGHGAVMLVEHGRVRFAIPGIDVDGRFALFDDDRRSLARMDWERTRAAYAYVEGLEAKEVRPGPKPALTDGQLVIIGRIAEREYVPEGTPEPVGGWAALGLVFAWGEEDDGTWTPIHKVGPKPGNLALWERAYAEYRRRQCSVLVPLGLSDTEWLRAVGRMGLTAAVTPPTPTQLEAVRQALKHGHTPVGMKRPEGGWAAIGLAQASRRVAGKGVEHYYMPGKTPEQRARWEAAVRAYRTSSAC
Ac-1245	GPVLNQ_10410	hypothetical protein	Cas9-type HNH domain protein [Vibrio phage 1.147.O._10N.286.49.E9] (41.38%, 63%)	MTRKQGVYEYVLIDEPAASDERLLSIRAFSESDRLSAYEAQKGCCGICGKRFDLGNMQADHIVPWSRGGRTVAGNCRMLCIECNLRRGAREG
Ac-1245	GPVLNQ_10440	type II restriction endonuclease	type II restriction endonuclease [Tenacibaculum phage PTm1], (40.13%, 45%)	MTEPIHDISLEGFIKSFDRRYPTFILKTLLCDRTTGRNIIWADNEYEALGDGYMGDDEITVEKITGMNSGVIKPRIAKEQERQSQRTKSRAEVFTPSWLCNQMNNDLDEAWFGRRDVFNTEVVADDDVKTWMATAEPVTFPKSKGRGWHAYVEAPRLEITCGEAPFVCSRYDTVTGDELPVGERVGFLDRKLRIVTEKAKTRKEWGCRALDALRATYGFEYQGDNLLIARINVLETFAEHFRDRWGSDPERDELEQAAWIVSWNFWQMNGFTDAVPTNKMGAEVESTLGTFEEPEPEPMQPSLFDIFDDVFPNGTTEETKEEEPKETVPLCVIYDWQNGEPFEFATLKGKAAAMGKKFYAVIGNPPYQEQTDSESTRMPPIYHEFMEQSYRVSDKVELI…
Ac-1245	GPVLNQ_10460	hypothetical protein	-	MAEVVDSRQDERAQAAREAADAVRSDGTELCARLVFRASRNELRRAGIATPAALYDEMKQVFWNADEGVTLGDHLSVGFGKVDRRRQVRAFAECHADEPRNVVAKAYEREYGFSAGIAAIWLDLFAEPADVSFSEWLGVEVVECPADAQASRADAPETRGAERETPTLESFLARELAGRICDAELVRRRFAFEFPDERPEMLDRGIEGAGYYMDHGLLFREGSIPSDHFTRLLAEHPSFAKGDAGFENAVWQHPAFRHVLRQALSDHRVLLYEGDSYISFARLHDVLGARMADIESYAPAVSVDAPEGKPFTVASLRAGGAVSHPLYGLDMPDDFYEGLLDAGGLLRSCTLAGTKVFVAGGEGRLSAADLIEWIVAHHEGIERDDLPRLLANDLGITCP…
Ac-1245	GPVLNQ_10470	hypothetical protein	hypothetical protein Javan191_0002 [Streptococcus phage Javan191], (30.05%, 46%)	MSLLEEGIATGNVLPTGRKEKHSIDNVTRDFDIYRIKCDLLFYNDQNDRIATWVSEYNSAQGANLLALGRDEYNGVIEDFIVESNPGALRKTEKSIALRGQLRPGIVLNDGRVIDGNRRLTCVRRLARANNEAGWFEAAILDDATGSDPKRIKLLELAIQIGEEEKVAYDPVDRLVGVYRDVVKNHLITPAEYGNATGMTEAEVRKLVDRAQYMEEFLEFCQAPEQYHLARALKVDGPLGEFSRVLKKYDSRRDKQLVKQLMFANMVVQPEGDITRYVRDFGSVAGTDAEADFKAAELQAMSELLEKMGPDALTREKVSELRSDANLVNGFQRAGDRARETVRRVKLMDTPAKKSADCLSELEKILPEMLDVLGPDELEKVRRNLVAVADKVEELIGEI…
Ac-1245	GPVLNQ_13790	hypothetical protein	-	MGNRFSLKTIKKICCATTAAVALLLQMTGTAYAAGDVNMPSEPNGTFEQANPITVNTDVTDTFESENDVDCYGFSISKPGSVTLRYSTYVYKYNPSWSVSMNVYRGPAKSASYVFDYSHQEIYSGSGISISTSGNDSGHLDYPGDYYVCLTGSPTAPLTHTLNVQYSEDVYNVEYSPQ
Ac-1245	GPVLNQ_15110	hypothetical protein	-	MARRSVRLLASIAAVATMVTTFAACGNKQATTDENGKPIVNILVRRNVTDHPMQDTQYTKDLEAACDCTIKWQEVADNAWDQQKSAKMAAGEFPDIGLSLFSMVDAAKYSTYFENLKPHLDKMPNVKKFLKNNKGAEKYVTDGTKIAMLPSD
Ac-1245	GPVLNQ_15370	hypothetical protein	-	MVAVGAALESDEPSVVDGAVDEGGGHVLVTQDASPSGDFDVGDVDDAPSTNTRMAKKTCVSEGIGSGSGSASQKLRRYYRQTEKLFHKSILTMLPNPEPAASEPMGACHEPPLKGDTNSPPKHVLIDHHWLPKNHMRCAYK
Ac-1245	GPVLNQ_15380	hypothetical protein	-	MERCYDTGRTSVCLPKTGASGSEAPPDAIMGRIEHSITWMGVGDWSMREHAPGK
Ac-1245	GPVLNQ_13690	hypothetical protein	-	MGTEYHNYLVGTSSPLCVTSAVSLFMLCKTLEPFFQRGSDKMKLMIRKVSSVSLGVYMFHLLLVNLTLCGPIGGLITLGQTHPFIKAIVVYALTGIAVYVGKWIIAKIKHLMLLK
Ac-1245	GPVLNQ_16230	hypothetical protein	-	MSNKVNGLWAVNSDGVFMFFNSVDSPSVWRFVMSGDVESWRMVPGVVNAQAVRGVAAVYRAEGGVWLDPNGADYAQAVREIGDVPSIVERGGLIASDDCGDYTVHGVSLPDVDRERGWVLSWEHGGMVVSRDVSFLTPVEQDHPEMCETYDDLPVVEPVAPVAQSIEVVEPEPVTAEIPEIPPQTEPHEVVATSSAVIVRKVVIPGGKSVKELADVFGGFKHKPRGFRDSTGRRVAYVAFDGTGGVIAYRDYYTDVDTRLEEQIVDYLAAHNLKLAA
Ac-1245	GPVLNQ_16510	hypothetical protein	-	MADLQQKIQDYFDWLNREYDIYDKPTGIGCPSYRIGQRDAFDLAQSEFKRRFNVKETK
Ac-1245	GPVLNQ_18860	hypothetical protein	-	MISQENYDILKEKYGDASSWAVWNTDYADSKPSRNINDLSVFDSPNLSELNTGFVFVGLNRSGKPKDGNAEKKPDKPKDPWFNFHAGRNDFKLRYALQGNGIGEAT
Ac-1579	OSUVOX_18280	hypothetical protein	-	MSPDPIRRKGRKTLAKIYDSLTDPEEVVDRSRIIGLPTKKEARDIRDELTAAAWAGGKSVSRTQTAKEYISIVESFFRKLRAIKEAEPQTYREGIASLRKLIREPRVTCLDEYGNMLEAISADTAILLVRRKDLRGRGARILLALNETRLALGKPTILIAHGKEKVYKPILPTYEPRFYKR
Ac-1579	OSUVOX_18290	hypothetical protein	-	MLPETNSPIDFLPIDTFNLLSLDKGSSYVIERFLNADTAILEIKWDATKDELKQAEHVYMRRALRGRKTYFAIDPDNNLMATFKTLRNAASKTSYDL
Ac-1579	OSUVOX_18300	hypothetical protein	-	MTPENIDKEDKEKDPYMMVCEHCGARLPQDAVFCMNCGTRIADMTDKAESETAGEISSADAAKSAENTSDAAASTAASPLESAPQTPQPTVPPLKDGDDEQESADMSKHRRAQIIVAVAVAVALVLGGGLGGWWIMRSKHDKAFAACESSVAQYADAAAKTKKAVSDNDDVSKLTSNDVGDQGLIDAYAKAEKAIPQDIDIPGCRTSMSADELNRNASKADNEAKTLTEKMRTLEKTATAVTDARNTKTLTDASTALKSKIQQAHDLIDGDGTQADSDTKDALQSAIDAADKAKNSKDVDAIEEVSKKLDDAMNAVTASAATNMTPCSAIAGSFSAFQAGGGLLVSQNCDMQRLDSTGQVSDTESYVPGSFKNNGDGTLSWETSGGPCTYLSPGVHGKQ…
Ac-1579	OSUVOX_18310	hypothetical protein	-	MKPEDLFCTECGNRVRHRVSVWPMIAAAVAVCVVAASAAIGVAIMGPDNGKGVAASHINIKEHKKTNTTKKETDAAKKSDGDNDNTIRNDETNRPKTKHYTNARFAFAIDVPEDFAWQPESDNGDGRKFTNDQLGMTITTWGSFNVTNGAMEDVFDVDDPKYSYKAVTPGEFVASWEENDTITYLHQLYAPDVLRTVEFTYPTSQKAAGDQIVEQISSTFASTYSTDALPGKDESNRCAAWAGDYRTLGSAFGTYTLKADCSTTSSMHQGQWQAGSYDRDSFKQKANGRYAWTGVGKCAYDASQTSAEERAACDASPSSVVKFELVPSGSSPNGMLLHAVSDGIDANAWEAYFAPEGYDGPQQANSDGSYE
Ac-1579	OSUVOX_18370	putative prophage integrase	Site-specific integrase [Actinomyces phage xhp1] (36.39%, 88%)	MSYYASYRDPVDGSERVTAPHAFSSREDAEGWLAAERRLVESGSWVHPRERLERARREREAVEARAVSFGEFAERWLARKVRDDKVKPRTRATYRHLLDRHLLPVFGGTPVRDITPDMVASWYESLAGTPGARAGAYGLLKRVLASACEPPDPLLEFNPCRIRGGATLRSAERPVVGPVAVAAVAGRMPAEYRLAVSLAFWLSLRLGEVLALRRRDIDLERGVAHVTHALSYTKEDGFVDSTPKTEAGVRDIPIPGPLMGDIRAHLDEHAMPGADGLLFHSARGGFLYQGEFEKMYAKARDAAGFPGVRFHDLRHSGNTWFAQHTDATVADLQRRGGWSTPAMALHYLHSDGERLRRLTEQMSPTVADGGDELEALRRENRELRELLGDIARRLSDG
Ac-1579	OSUVOX_18130	putative transposase	-	MVDRHSGIYQGTARCRCSHSTGAITADTVQIERSGCSGTSADSEHLYSITHTHTDQRRPGAFRTHARADGRAPEQRTALPPQTQGKIERCHRTLKQWLSARPLASSIDELNEQLAEFQHVYNEERPHRALGRRAPGEAYRAKGKALPDPELAARTQTKLDEQRHRETTAGSPGATRRKPIPKDERAEPARVDVTIGPRIHRIDRRVCVTQNNIAGKRRIFNLGKHNAGRMAELLIDHGRAVATDLETSEILVDQTLDTTREYQYRKPANDVNDAPRQM
Ac-1579	OSUVOX_16100	hypothetical protein	-	MMPECGLSSQSPTITLAVWALPPPQQRAQPGLQFDEAERLGQVVVHAAAQPFHDVVHLRERGQHQRGCSDAGAAQGANQIQPVAVGQPAVDDQRVMLLPYPIGTPLKRR
