# Supplementary material for: A dataset of four probiotic Bifidobacterium strains genome assemblies
Source: Data Brief. 2020 Dec 31;34:106710. doi: 10.1016/j.dib.2020.106710 (PMC7807135; doi:10.1016/j.dib.2020.106710)
Supplement: Supplementary file 3 [file mmc3.xlsx]

## Sheet: Лист1
Supplementary Table S3. Genes coding for antibiotic activities in genome of B. bifidum VKPM=Ac-1784
Contig name	Cluster #	Predicted function	CDS start	CDS end	CDS sequence
sequence3	1	ABC transporter ATP-binding protein	148482	147754	MSTSILPLETVADPVPTRPIDSARPAAGGIPSVTGEHVGHRFADGPWLFRDLDFTLTTGEAVGLCGPSGSGKSTLLSIIAGFEPPAEGTIRRSRVNRVRWVFQNPHGMPRRTAIDHVVQPLLGQGIDRTQAEDEAIAIMSTFHLTKVAAREFRELSGGEAQRLMLARAIASKPDLLLVDEPTAQLDQRTANDIDSTLTGLAQGDAIVVIATHDPNTRAACTRVIDLAWHNPNPNIDTKDDTR
sequence3	1	Gallidermin	145679	145362	MGGLSSIDDNPPTTQVVRIVTAQLFTVSSYSHCGQLLTVHYVQIRKIGEVMATFDLDTHVEETEGDARPQITSKFMCTPGCPTGGLACFTSQCTKGCSFTGGSKH
sequence3	1	lantibiotic protection ABC transporter	145288	144632	MPVISATNLSIGYKNSPIVSDINLRLNTGRIVCLLGANGAGKTTLMKTLLGRIRPVSGEVTYTGTNINEMSAAIDHPSFFPYLSGRENVEVVSAFWGLDVDPETALNNVGINHAAHGRKAKDYSTGMKERLELCLALVPHPRFLFLDEPQNGLDPDGIASLSETLRAYRDRGNCVVISTHLLHEIQGVPDECIVIRHGRAAQFTDLTGVNLADLYQGR
sequence3	1	Lantibiotic biosynthesis protein	141995	140793	MKTRNDIQQEVTLIASNLEDIIPIRYQEANRTKSFNINGGTPAAILYLSVLDALFPDAGYDVQAHNYATSMILEYKHTPNIGIGLFGGTTLLAWCLQSISRGGSRYQGAIRELESRIVFQARQQLTFLSNVNAPISSEYYDVISGLSGVVLYGMRFRSDGLRLISRQICSRFCELLATSNFHAFGSLSATSGQDSVAQKTTTDYGYAHGILGVLMSCILSDVNHDNNMEPFAAIRQLVDISNHSRNYILPYSSSDYTETVSNGRYAWCYGNMPFYFLSLMLKPVDPIIAESLLNAAIAPLKVNTSQVHDLGVIGLVDNSICHGRAGIVLGLHPYLSHKDSRPIRDQLLEEIDCSVANPIDSGFLEGDLGTLAVRVALEYTDSIAHLPAFFPFVSPTLWE…
sequence3	2	two-component sensor histidine kinase	179169	180188	MLLTLELVELFLGVSFGIGLHSYTQVAFLVVIYLCIRLPLYGQAMCDLGMIIIIIMSQYSYPSYLQPHYLLLLYAIAAVGIISSLLSIARDRHAANRRLSEAQWRAAVLAEEKNKTERRLRMANELHDSVGHGLTSIIALSQGGEDCARTGNDANPQLAGAFAEISSIAKESLGNTRRILKVFNEEEANTPINRVGPEPVNQDDVLRLRDWDDIRPVLEHIRSTGIIVIFTETGSRVDDPRRSDLCFAITREALTNALRHGSGLTRVAVAWDHLENGGTSISIRNNGHTYGRQRNEVARKNNARGGTGLSRLAQRIAKVGGTLSYGPSESGWTVKALIP
sequence3	2	DNA-binding response regulator	180202	180930	MKDPRSDVIRVMLVDDMRGARTGFMMMLNNAPDIIVSCQAADGAQAIGYLRESPHQLPDVILMDVRMPVMDGIEATGIIKEEFPQIRILILTTYDEDDYAFDGLARGASGFLLKDATPRQLRDAVHAVYNGDAILTPRITGEVINRGVRTISDNARIKLLRGLFNSLSKREHEVAELVATGLSNQEISERMFIETASVRRTVSRVLAKMHMRDRVQIVIAWYQAGLDQMTNESATRFSTGNE
sequence3	2	Lantibiotic transport ATP-binding protein	181168	181887	MYKLPNPAAPILALENVSLSHAGRELRGVSFAAYAGRVTALIGPINAGKTSILRILLNLETPSSGQILICGKPYIRLDDPKTAVAAVPTTIPHSSYCSAGTYLRWKALWSGAPDTHLNHVVQMTGLQSVLSCKLKALTVIDTVKIRFAVALLSNPKALIMDEPFQGLDQRSTAWVQEQIRKQANRGVAMLISSEPDERVESIADDVVILNRGMVTREGSLGQLRNNHDTLRQFFPSLHD
sequence3	2	Lasso RiPP family leader peptide	182029	182157	MKQYIAPTVETIASFREATNGLWFGKYVDIGGAKAPFPWGSN
sequence3	2	ABC transporter ATP-binding protein	186465	187217	MVRHLRGTGSDAMASAPVAAAGLSKSFELRRGETVPVLRHVDFTAGWGQMTGIVGPSGSGKSTLMYCLAGLESVSDGSVRVLGQEVTRMSRAQSARFRRDHLGFVFQSYNLVPSMSVEDNLRLPFTLRGAKYPWDRAAGLLDRLGILGLRRQNVTLLSGGEQQRVALARVLVADPEIVFADEPTGALDTESGGRVVDELRAFADRPGHAVVMVTHSPEVAVRCDRVARMRDGVLAEVGSDSSGLDGREAI
sequence3	2	Lanthionine synthetase C family	190822	193479	MIGEEDYLESITKQSPFFVDHASMLPSMKRDHWIAESLIPDTWYVTRREPWTYVSSPNGKMRVNGWKIHLSATKENAEKILAEVIQICCKYNTTFKFQSSHRDFLNCNGKAANRSGSGKFITIYPSTNDELEKIVGDLYPLIKDEKGPYILSDIRYKQSPIFFRYGGFIDLRREDENNDYISMIPDQSGILVADKRLPHFIHPAEGIDKPKCVEISLNEYMKNIPTDLDNYEIKAVHFSNSGGVYRATNKKNEIALLKEARPYAGLDARQRDAIERLSIEWKMLNLLKNTGIAPKPYRRFNAWEHGYIEMEWLNEITLNHWLSENYPYQCENDHTNQLMQYRSDINTIATSIINAVKIIHRTGYVHGDIHLGNIMINPKTMSIHFIDFEDGRTLDSKEI…
