# Supplementary material for: A dataset of four probiotic Bifidobacterium strains genome assemblies
Source: Data Brief. 2020 Dec 31;34:106710. doi: 10.1016/j.dib.2020.106710 (PMC7807135; doi:10.1016/j.dib.2020.106710)
Supplement: Supplementary file 4 [file mmc4.xlsx]

## Sheet: Лист1
Supplementary Table S4. Genes involved in utilization of host produced hydrocarbons and human milk oligosaccharides.
Predicted function	B. adolescentis VKPM=Ac-1245	B. bifidum VKPM=Ac-1579	B. longum subsp. longum VKPM=Ac-1635	B. bifidum VKPM=Ac-1784
cell wall-anchored endo-α-N-acetylgalactosaminidase	-	OSUVOX_01170	ESLBTR_14700	KNMVVG_10610
1,2-α-l-fucosidase	-	OSUVOX_00490	-	KNMVVG_09410
1,3/4-α-l-fucosidase	-	OSUVOX_15690	-	KNMVVG_12640
extracellular membrane-bound N-acetyl-β-hexosaminidase	-	OSUVOX_07060, OSUVOX_09490	-	KNMVVG_04990, |KNMVVG_15010
extracellular membrane-bound β-galactosidase	-	OSUVOX_03320	-	KNMVVG_00240
exo-α-sialidase	-	OSUVOX_15420, OSUVOX_15430	-	KNMVVG_15860, KNMVVG_15850
B. longum/bifidum GNB/LNB utilization operon	-	OSUVOX_07380 - OSUVOX_07460	ESLBTR_07020 - ESLBTR_06960	KNMVVG_05300 - KNMVVG_05380
Fucosidase gene clusters homologous to B. longum subsp. Infantis	-	-	-	-
Sialidase operon homologous to B. longum subsp. Infantis	-	-	-	-
